# Supplementary material for: Standardising Culture Medium Safety Testing for Cultivated Meat: Outputs from a Workshop and Case Study
Source: Foods. 2026 Feb 21;15(4):783. doi: 10.3390/foods15040783 (PMC12939730; doi:10.3390/foods15040783)
Supplement: Supplementary file 1 [file foods-15-00783-s001.zip]

Archive with 3 entries (3 files):
- Supplementary Materials S1 - CMSI Workshop Agenda.pdf
- Table S1.pdf
- Table S2.pdf
